# Supplementary material for: Screening of Circulation of Usutu and West Nile Viruses: A One Health Approach in Humans, Domestic Animals and Mosquitoes in Burkina Faso, West Africa
Source: Microorganisms. 2022 Oct 12;10(10):2016. doi: 10.3390/microorganisms10102016 (PMC9610586; doi:10.3390/microorganisms10102016)
Supplement: Supplementary file 1 [file microorganisms-10-02016-s001.zip]

Archive with 1 entries (1 files):
- microorganisms-1955383-supplementary.pdf
